# Supplementary material for: Advances and perspectives in selecting resistance traits against the parasitic mite Varroa destructor in honey bees
Source: Genet Sel Evol. 2020 Nov 27;52:71. doi: 10.1186/s12711-020-00591-1 (PMC7694340; doi:10.1186/s12711-020-00591-1)
Supplement: Supplementary file 2 — Additional file 2: Table S1. Published heritability estimates for resistance traits [54, 75, 139, 182, 267, 304, 314–332]. [file 12711_2020_591_MOESM2_ESM.xlsx]

## Sheet: Feuil1
Supplementary Material 2: Table of published heritability estimates for resistance traits
Trait	Study	Reference	Number of colonies	Estimate (s) ± standard error	Country, population	Method	Number of locations	Field/Laboratory	Corrected environmental effects	Mating control	Peer-reviewed?
Suppressed Mite Reproduction - SMR	Harbo & Harris, 1999	[314]	28	0.06±0.48 to 0.46±0.59 (depending on test date)	USA	Sibling Analysis	1	Field	#	Artificial insemination	Yes
	Wielewski et al., 2012	[315]	50	0.61 to 0.63	Brazil, Africanized honey bees	Parent Offspring	1	Field	Type of production, month	Unknown, probably random mating	Yes
	Buchegger, 2018	[316]	105	0.13±0.11	Austria, A. m. carnica	Ratio between genetic variance and phenotypic variance	11	Field	Mite level at beginning of testing, apiary	Artificial insemination or mating station depending on queens	No
Varroa Sensitive Hygiene - VSH	Boecking, 2000	[182]	157	0.18±0.27	Germany	Parent Offspring	6	Field	Season, test location, number of observations per colony	Random mating	Yes
Uncapping–recapping	Buchegger, 2018	[316]	105	0.11±0.11 (recapping of infested cells), 0.09±0.10 (recapping of all cells)	Austria, A. m. carnica	Ratio between genetic variance and phenotypic variance	11	Field	Mite level at beginning of testing, apiary	Artificial insemination or mating station depending on queens	No
Hygienic behaviour towards dead brood	Milne, 1985	[317]	69	0.144±0.017 (uncapping), 0.022±0.004 (removal of brood)	Canada	Sibling Analysis	1	Laboratory	Sample (experimental cage)	Random mating	Yes
	Harbo & Harris, 1999	[314]	28	0.65±0.61	USA	Sibling Analysis	1	Field	#	Artificial insemination	Yes
	Boecking, Bienefeld, & Drescher, 2000	[182]	157	0.36±0.30	Germany, A. m. carnica	Parent Offspring	6	Field	Season, test location, number of observations per colony	Random mating	Yes
	Stanimirovic, Jevrosima, Mirilovic, & Stojic, 2008	[318]	80	0.44±0.02 to 0.63±0.02	Serbia, A. m. carnica	Parent Offspring	1	Field	#	Random mating	Yes
	Büchler, Garrido, Bienefeld, & Ehrhardt, 2008	[319]	4281	0.29	Germany, A. m. carnica	unknown, probably ratio between genetic variance and phenotypic variance	unknown, multiple (probably >100)	Field	unknown, probably location	unknown, probably mating station	No
	Ehrhardt, Büchler, & Bienefeld, 2010	[320]	unknown, probably >1000	0.15±0.03 to 0.47±0.02	Germany, A. m. carnica	Ratio between genetic variance and phenotypic variance	unknown, multiple (probably >100)	Field	Location	unknown, probably mating station	No
	Pernal, Sewalem, & Melathopoulos, 2011	[321]	812 to 835 depending on repetition	0.17±0.07 to 0.25±0.10	Canada	Sibling Analysis	5	Field	Location, sire population	Random mating in different areas	Yes
	Costa-Maia et al., 2011	[322]	40	0.10 to 0.27	Brazil, Africanized honey bees	Sibling Analysis	1	Field	Type of production, month	Random mating	Yes
	Wielewski et al., 2012	[315]	50	0.58	Brazil, Africanized honey bees	Parent Offspring	1	Field	Type of production, month	Unknown, probably random mating	Yes
	Garcia et al., 2013	[323]	30	0.52	Brazil, Africanized honey bees	Parent Offspring	5	Field	Location	Unknown, probably random mating	Yes
	Padilha, Sattler, Cobuci, & McManus, 2013	[324]	110	0.52	Brazil, Africanized honey bees	Parent Offspring	1	Field	Location, season-year, number of frames covered with bees	Random mating	Yes
	Guarna et al., 2017	[325]	771	0.56 to 0.57	Canada	Realized heritability	4 $	Field	$	Artificial insemination or mating station depending on queens	Yes
	Buchegger, 2018	[316]	105	0.41±0.11 (completely removed pupae), 0.18±0.11 (untouched pupae)	Austria, A. m. carnica	Ratio between genetic variance and phenotypic variance	11	Field	Mite level at beginning of testing, apiary	Artificial insemination or mating station depending on queens	No
	Facchini, Bijma, Pagnacco, Rizzi, & Brascamp, 2019	[326]	151	0.23±0.16 to 0.37±0.25	Italy	Ratio between genetic variance and phenotypic variance	3	Field	Location, recording time, year	Mating station	Yes
	Maucourt et al., 2020	[327]	378	0.18±0.13	Canada	Ratio between genetic variance and phenotypic variance	4	Field	Location, year	Random mating	Yes
	Guichard et al., 2020	[328]			Switzerland	Ratio between genetic variance and phenotypic variance		Field	Location, year	Mating station	Yes
			1082	0.19±0.07 (worker effect), 0.18±0.08 (queen effect)	-A. m. mellifera		131
			1134	0.06±0.05 (worker effect),	-A. m. carnica		104
				0.09±0.06 (queen effect)
Reduced post-capping stage duration	Harbo, 1992	[75]	26	0.61±0.19	USA	Sibling Analysis	1	Field/Laboratory	Recording time	Artificial insemination	Yes
	Harbo & Harris, 1999	[314]	28	0.89±0.59	USA	Sibling Analysis	1	Field	#	Artificial insemination	Yes
	Jordan, 1991	[329]	unknown	0.6±0.1	Germany	Parent Offspring	1	Laboratory	unknown	Artificial insemination	No
	Le Conte, Bruchou, Benhamouda, Gauthier, & Cornuet, 1994	[330]	32	0.22±0.25 to 0.31±0.10	France	Parent Offspring, ratio between genetic variance and phenotypic variance	1	Laboratory	#	Random mating	Yes
	Büchler, 1990; Büchler & Drescher, 1990	[304, 139]	112	0.23	Germany	Sibling Analysis	1	Field/Laboratory	#	Artificial insemination or random mating depending on queens	Yes
	Moritz, 1985	[54]	28	0.68 to 0.85±0.04	Germany	Parent Offspring, Sibling Analysis	1	Laboratory	#	Artificial insemination	Yes
Grooming	Moretto, Goncalves, & de Jong, 1993	[331]	30	0.71±0.41	Brazil	unknown, probably sibling analysis	1	Laboratory	#	unknown	Yes
	Harbo & Harris, 1999	[314]	28	0.0±0.45 to 0.17±0.52	USA	Sibling Analysis	1	Field	#	Artificial insemination	Yes
	Stanimirovic, Jevrosima, Nevenka, & Stojic, 2010	[332]	80	0.16±0.01 to 0.49±0.02	Serbia, A. m. carnica	Parent Offspring	1	Field	#	Random mating	Yes
Mite infestation level	Harbo & Harris, 1999	[314]	28	0.01±0.46 (number of mites per 1000 bees) ; 0.17±0.52 (total mite population in summer)	USA	Sibling Analysis	1	Field	#	Artificial insemination	Yes
	Boigenzahn & Willam, 1999	[267]	1638	0.13±0.05 (mites killed by late season treatment)	Austria, A. m. carnica	Ratio between genetic variance and phenotypic variance	194	Field	Location, year	unknown, probably mating station	Yes
	Padilha et al., 2013	[324]	110	0.13 (percentage of mites on adult bees)	Brazil, Africanized honey bees	Parent Offspring	1	Field	Location of each colony, season-year, number of frames covered with bees	Random mating	Yes
	Wielewski et al., 2012	[315]	50	0.54 (infestation rate)	Brazil, Africanized honey bees	Parent Offspring	1	Field	Type of production, Month	Unknown, probably random mating	Yes
	Büchler et al., 2008	[319]	4281	0.24 (mite infestation development)	Germany, A. m. carnica	unknown, probably ratio between genetic variance and phenotypic variance	unknown, multiple (probably >100)	Field	unknown, probably location	unknown, probably mating station	No
	Ehrhardt et al., 2010	[320]	unknown, probably >1000	0.32±0.03 (worker effect), 0.17±0.02 (queen effect)	Germany, A. m. carnica	Ratio between genetic variance and phenotypic variance	unknown, multiple (probably >100)	Field	Location	unknown, probably mating station	No
	Maucourt et al.,, 2020	[327]	194	0.44±0.56 (natural mite fall)	Canada	Ratio between genetic variance and phenotypic variance	4	Field	Location, year	Random mating	Yes
	Guichard et al., 2020	[328]		-Natural mite fall in Spring:	Switzerland	Ratio between genetic variance and phenotypic variance		Field	Location, year	Mating station	Yes
			1082	0.02±0.03 (worker effect)	-A. m. mellifera		131
			1134	0.00±0.03 (worker effect),	-A. m. carnica		104
				-No variance due to worker of queen effects found for infestation in summer or infestation increase (spring to summer) found in either population
									#: non applicable
									$: unclear
